# Supplementary material for: Advanced glycation end products and cognitive impairment in schizophrenia
Source: PLoS One. 2021 May 26;16(5):e0251283. doi: 10.1371/journal.pone.0251283 (PMC8153415; doi:10.1371/journal.pone.0251283)
Supplement: S1 Raw data — (XLSX) [file pone.0251283.s003.xlsx]

## Sheet: Sheet1
Diagnosis	Age	Sex	In_out	BMI	HbA1c	eGFR	Pentosidine	Pyridoxal	Education	Onset	Disease_duration	Hospitalized_duration	Anti_psychotics	FIQ	VIQ	PIQ	VC	PO	WM	PS	Tango	Ruiji	Sansuu	Suusho	Tishiki	Rikai	Goonseiretsu	Kaigakannsei	Fugou	Tsumiki moyou	Gyouretsu suiri	Kaiga hairetsu	Kigousagashi	Kumiawase	CA1	TE1	PEM1	PEN1	DMS1	UE1	Depression	Anxiety	Coherently_expressed_delusions	Hallucinations	Flattened_incongrous_affect	Psychomotor_retardation	Incoherence_and_irrelevance_of_speech	Poverty_of_speech_mute	M_total
S	42	0	1	30.0378	5.1	85.76	101.31	19	12	21	21	1.91667	1246.85	67	71	67	84	77	65	54	6	8	4	7	7	2	3	7	3	6	6	3	1	5	0	41	22	22	0	0	0	0	3	4	0	0	0	0	7
S	33	1	1	16.5541	5.5	117.9	78.1645	5.9	14	32	1		830	96	96	97	90	97	83	92	10	9	7	12	5	13	3	7	7	13	9	12	10	6	2	23	9	10	2	0	1	2	0	0	0	0	0	0	3
S	40	1	1	20.5554		107.82	50.086	3.2	14	20	20	14.8	1152.27	54	63	54	69	57	54	50	4	7	5	3	3	3	1	2	1	3	4	2	1	2	0	31	5	5	2	0	0	0	1	0	3	3	3	0	10
S	41	1	1	23.6295	5.1	111.75	40.6	2	13	19	22	15.13	713.636	74	82	70	86	79	83	69	11	1	5	10	10	6	7	3	6	9	8	2	3	7	0	41	12	12	1	6	0	1	0	0	0	0	1	0	2
S	45	0	0		5.2	87.2537	81.0047	4.5	14	25	20	1.583	827.273	73	81	70	97	77	69	60	9	10	4	7	9	3	5	6	3	6	7	6	3	8	0	34	16	16	4	0	0	0	0	0	0	0	0	0	0
SA	43	0	0	20.9566	4.9	76.7467	65.1606	2.6	12.5	33	10	0.915	232.273	67	75	64	82	72	67	69	6	8	4	5	6	8	6	6	3	7	4	3	6	8	4	15	0	1	3	0	0	0	0	0	0	0	0	0	0
S	57	1	0	19.3772	5.5	69.92	77.0826	7.6	12	16	41	5.17	703.03	96	88	109	86	125	96	75	6	3	13	8	13	5	7	13	4	13	16	11	7	8	3	26	4	4	1	0	1	1	0	3	2	1	0	0	8
S	53	1	0		5.2	97.803	66.5564	2	16	20	33	10.4167	2400	67	71	67	78	72	65	54	2	9	4	8	7	4	2	4	2	5	8	6	2	5	1	33	5	17	1	0	0	2	4	3	0	0	3	0	12
S	59	1	1	29.7616	6	65.95	179.754	4.4	9	19	40	8.16	125	51	55	54	51	59	54	54	2	1	4	3	4	2	2	3	2	4	3	2	2	2	0	26	17	17	5	0	0	0	0	0	0	0	0	0	0
S	38	1	1	22.3094	4.8	89.63	64.4446	3.7	9	22	16	17	650	53	56	57	59	59	52	54	4	3	3	3	3	2	2	4	2	3	3	4	2	1	0	19	8	8	8	0	0	0	0	4	0	0	0	0	4
S	53	1	1	23.7954	6.1	86.3	106.513	6	22	25	28	22.75	904.545	61	63	65	61	77	74	54	2	1	8	5	8	1	5	4	3	7	8	2	1	4	2	33	22	25	1	0	0	0	4	0	0	0	0	0	4
S	61	1	1	19.8278	5.6	75.08	49.2585	4.3	12	16	45	18.5	2001.5	59	61	64	61	77	58	57	4	1	6	4	6	2	1	3	2	6	10	2	3	10	0	45	25	25	0	1	0	0	1	1	2	2	0	0	6
S	61	1	1	17.0312	5.8	67.11	168.93	3.6	9	16	45	41.67	928	45	51	48	50	50	56	50	1	1	4	1	4	1	5	3	1	1	1	2	1	3	1	24	13	15	4	0	0	0	0	0	0	0	0	0	0
S	58	0	0		5.8	82.68	24.8884	2.4	12	18	40	1.58	150	64	64	70	69	65	65	66	6	1	5	7	7	1	2	4	7	5	4	8	1	4	0	36	11	11	1	0	1	1	0	0	0	0	0	0	2
S	65	1	1	24.1139	4.9	73.725	82.9594	3.8	11	16	49	45.08	401.5	85	92	80	95	83	94	78	9	10	9	9	8	7	9	8	5	6	8	9	7	4	2	35	12	18	0	0	0	0	0	0	0	0	0	0	0
S	61	1	1	25.3069	5.1	85.813	292.493	3.3	12	19	42	37.92	1460.6	62	76	53	97	57	60	50	8	9	6	2	11	5	5	3	1	5	1	3	1	1	0	35	13	13	3	0	0	0	0	4	2	1	0	1	8
S	58	1	1	22.3437	5.1	91.791	23.0774	6.9	9	29	29		1200	64	66	67	73	68	60	57	5	6	4	5	5	4	3	9	2	4	2	8	3	7	1	29	10	11	1	0	0	0	4	0	0	0	0	0	4
S	43	1	1	23.8941	5.1	87.7	53.2143	20.5	12	34	9	1	980	65	69	65	69	70	67	60	5	4	6	5	5	7	4	9	3	3	4	5	3	6	4	18	8	8	2	0	1	0	0	0	0	0	0	0	1
S	46	1	1	22.1281	5.1	91.2	43.9276	7.8	12	26	20	9.666	600	51	55	54	50	59	65	54	1	1	5	6	2	1	3	1	2	5	4	2	2	4	0	39	34	34	1	0	0	0	0	0	3	2	0	1	6
S	35	1	1	26.1749	5.6	70.9	41.9444	4.7	12	24	11	1	800	55	60	57	69	57	50	66	5	6	2	3	3	3	1	3	5	3	3	2	3	4	3	21	3	7	3	2	0	0	0	0	0	0	0	0	0
S	39	1	1	24.4774	5.6	106.8	90.7848	9.9	9	15	24	2.75	1275.76	52	60	51	54	54	65	60	2	2	5	6	4	3	3	2	3	3	2	1	3	2	2	26	2	8	2	0	0	0	4	0	0	0	0	0	4
S	70	0	1	20.1804	5.4	83.1	73.4486	5.5	16	44	26	19.4	37.8788	71	82	65	84	70	79	75	11	8	7	7	2	8	6	4	5	4	8	3	6	4	0	24	8	8	9	0	0	0	0	0	0	0	0	0	0
S	38	0	1	19.5184	4.8	89.9	78.5525	2.9	11	33	5	2.5	301.515	46	49	51	50	55	50	54	1	1	3	3	1	1	1	3	2	3	2	1	2	1	0	46	42	42	0	1	0	0	1	0	3	3	1	2	10
S	37	1	1	30.5995	4.8	106.7	71.567	9.8	16	17	20	1.66	2363.64	95	100	90	112	97	92	94	13	12	11	7	12	5	8	9	10	11	9	4	8	10	5	12	0	0	1	0	1	2	0	0	0	0	0	0	3
S	62	1	1	20.7031	5	83.7	35.752	9.5	9	61	1	0.33	100	57	64	56	66	61	56	63	4	5	4	5	4	4	1	6	2	2	3	2	5	2	2	31	13	20	1	0	1	1	0	0	1	1	0	0	4
S	57	1	1	22.0386	5.4	67.4	82.06	13.7	12	15	42		189.39	84	93	76	93	75	85	72	13	6	10	7	7	10	6	7	5	3	8	10	5	9	6	12	4	4	0	0	1	0	0	0	0	0	0	0	1
S	61	0	1	24.974	5.6	62.2	53.348	6.8	13	20	41	2.666	12	100	99	100	118	101	92	94	13	15	6	10	12	4	10	11	9	10	10	10	9	16	3	24	2	5	2	0	1	1	0	0	0	0	0	0	2
S	56	1	1	30.3055	5.1	71.7	85.234	4.7	9	12	44		600	67	81	58	93	65	58	54	9	4	4	4	13	8	3	3	2	3	7	2	2	3	2	18	5	6	6	0	0	0	0	0	0	0	0	0	0
S	64	1	1	22.4913	5.9	46.9	70.744	3.9	14	30	34	1.125	750	83	84	84	90	97	69	81	10	6	7	6	8	8	3	10	6	8	11	4	7	8	0	48	26	26	0	0	0	0	0	0	0	0	0	0	0
S	32	0	1	19.052	5.1	79.6	44.161	8	14	27	5	1.875	700	81	78	88	80	93	67	69	6	6	5	7	7	9	3	10	4	6	11	11	5	7	5	18	4	4	0	0	0	0	0	0	1	0	0	0	1
S	30	1	1	19.0234	5	70	134.917	9.6	10	16	14	1	400	49	59	47	61	50	52	52	5	3	3	4	3	3	1	2	1	2	1	1	2	2	0	34	21	21	3	0	0	0	0	0	0	1	0	0	1
S	27	1	1	19.6052	4.6	74.5	62.134	8.5	9	19	8	1.083	1700	62	60	62	66	61	67	60	5	3	6	6	5	7	3	5	2	3	3	6	4	2	5	7	15	1	2	0	1	0	0	0	0	0	0	0	1
S	46	1	1	16.9469	5.1	48.9	141.548	4.8	12	30	16	0.708	300	74	80	72	80	91	79	54	6	4	5	12	9	5	3	9	2	6	11	2	2	8	0	33	18	18	4	0	2	2	2	0	2	3	0	2	13
S	24	1	1	11.7046	4.6	102.3	34.3	9.7	10	16	8	0.166	37.5	48	55	49	51	52	54	52	3	1	3	4	3	2	2	2	2	3	1	1	1	0	0	36	18	18	4	5	2	3	2	0	3	2	2	3	17
S	33	1	1	22.1297	5.1	85	30.009	6.6	17	20	13	0.916	1200	61	75	51	80	52	74	57	7	2	6	9	10	3	3	1	2	2	3	3	3	1	2	29	5	12	2	0	1	1	0	0	1	1	0	0	4
S	44	1	1	22.8898	6.3	76.26	44.814	14.8	12	23	21	0.083	500	63	66	64	71	75	60	66	8	4	5	5	3	4	2	4	4	7	7	1	4	3	3	22	4	9	1	1	0	0	0	0	0	0	0	0	0
S	52	1	1	20.8048	4.8	89.4102	65.909	3.1	14	20	32	3.416	227.272	51	59	49	61	52	56	52	4	1	3	5	6	2	2	2	2	1	3	1	1	2	1	24	12	12	6	1	0	2	0	0	2	2	2	2	10
S	51	1	1	24.1115	5.2	67.953	48.436	5.4	12	21	30	0.5	600	78	68	94	80	91	72	89	4	8	4	5	7	3	8	7	7	9	10	13	9	7	4	22	7	10	1	0	0	2	0	0	0	0	3	0	5
S	35	0	1	25.6367			38.2313	3.6	11	17	18	0.37	300	88	94	83	100	85	76	89	10	11	6	8	9	10	5	10	7	6	7	8	9	5	4	16	0	2	3	0	1	3	2	2	0	0	2	0	10
SA	43	1	1	27.6817	5.2	85.3085	33.3901	7.7	12	19	24	1.47	703.03	88	75	80	95	89	69	60	11	9	6	6	7	9	4	6	4	11	8	3	2	6	0	36	29	29	4	0	1	0	0	0	0	0	0	0	0
S	55	1	1	25.5937	5.7	80.6058	33.678	10.9	19	33	22	1.25	113.636	110	118	98	120	95	109	92	14	15	15	10	12	11	10	12	10	6	10	11	7	3	3	24	3	8	0	0	1	1	0	0	0	0	0	0	2
S	31	0	1	24.9896	5.7	80.3016	35.5324	14.2	13	19	12	0.833	1700	98	105	90	109	91	76	86	12	13	6	8	10	16	5	10	8	9	7	9	7	7	0	30	13	13	3	0	4	2	4	0	2	2	0	1	15
SA	51	1	1	19.1327	5.2	72.188	47.9148	3.3	16	20	31		400	91	93	90	107	95	81	75	12	10	5	4	12	10	12	10	9	7	11	6	2	8	0	42	24	24	1	0	0	0	0	0	0	0	1	0	1
S	53	1	1	20.6722	5.8	83.8155	52.8865	5.6	16	30	23	8.25	1450	79	81	82	88	93	96	72	10	4	7	8	9	4	13	9	4	9	9	6	6	6	1	31	13	13	2	0	2	2	1	4	0	1	1	1	12
S	48	0	1	26.9	5.8	63.7265	47.9805	10.5	10	21	27	1.76	1250	93	88	93	107	89	79	81	12	11	5	7	11	12	8	11	7	8	6	10	6	5	1	33	3	10	2	0	3	3	4	4	2	1	1	1	19
S	38	0	1	26.6	5.1	83.67	32.7223	10.5	9	22	16		460	74	85	68	90	77	76	72	10	9	7	7	5	8	5	11	4	3	5	3	6	3	5	18	0	4	0	0	3	0	0	0	0	0	0	0	3
S	42	1	1	21.9136	5.1	66.3635	34.8493	4.5	9	28	14	0.166	300	80	80	84	90	87	79	75	9	5	4	7	10	6	9	7	4	7	10	11	7	8	6	12	0	1	0	0	2	2	4	2	0	0	0	0	10
S	33	1	1	23.1834	4.9	92.0416	76.932	8.8	9	14	19	2.9166	328.03	69	85	59	88	59	76	72	10	6	5	7	7	11	7	5	5	3	2	3	5	5	2	28	3	8	1	1	0	0	0	0	0	0	0	0	0
S	45	1	1	23.7363	5.4	72.1337	48.5517	10.5	10.5	23	22	1.05479	1327.27	81	78	87	82	95	85	84	6	9	6	10	5	4	7	10	7	9	9	6	7	8	6	12	0	1	0	0	0	0	0	0	1	0	0	1	2
S	36	1	1	19.9481	5.1	60.102	90.9278	6.8	9	22	14	0.320548	1136.36	79	80	83	82	83	81	75	5	10	6	8	5	7	7	9	4	6	7	12	7	4	4	18	5	5	1	0	1	1	2	2	0	0	0	0	6
S	60	0	1	29.3847	5.8	58.9245	48.0549	6.6	12	47	13	1.333	976.515	66	67	70	59	70	72	81	5	1	5	8	4	7	4	4	8	7	5	4	5	4	3	21	3	7	2	0	2	0	0	1	2	0	1	0	6
S	45	1	1	27.6471	5	65.7817	235.892	4.7	16	33	12		2227.27	64	71	62	76	70	85	60	4	7	5	10	6	2	8	4	3	3	9	2	3	5	0	42	24	24	1	0	1	0	1	1	0	0	1	0	4
S	28	0	1	18.5706	5.2	75.4736	71.6467	6.9	16	20	8		1827.27	56	57	62	51	68	58	54	2	2	4	6	3	2	1	3	3	7	5	3	1	5	0	33	9	9	2	5	2	1	2	0	2	1	2	0	10
S	44	1	1	26.178	5	77.2306	78.898	5.0	10	34	10	0.75	300	51	59	49	54	54	65	50	3	2	4	8	3	1	2	1	1	3	3	1	1	1	1	34	4	26	2	0	1	0	0	0	3	2	0	1	7
S	54	0	1	33.7556	5.1	65.3623	152.314	7.5	12	19	35		1709.09	56	64	54	71	57	56	54	6	4	3	5	5	3	2	2	2	3	4	3	2	3	0	48	47	47	0	0	0	0	0	0	0	2	0	0	2
S	39	0	1	26.5182	5	77.6399	44.2292	4.2	10	17	22		2303.03	65	81	56	86	55	76	72	8	9	6	5	5	9	8	3	3	2	3	4	7	7	2	18	2	6	4	0	1	1	0	0	0	0	0	0	2
S	66	1	1	19.3772	6.3	78.7014	37.0536	6.8	16	36	30		375	107	116	94	116	97	94	100	15	10	12	10	14	14	5	13	13	9	7	4	7	6	0	37	9	9	0	0	1	1	1	0	0	0	0	0	3
S	52	0	1	25.8	6.5	82.1563	39.3503	5.6	16	38	14		300	65	65	71	73	72	56	69	4	7	4	5	5	3	1	6	5	4	7	7	4	6	0	48	38	38	0	0	0	0	0	0	0	0	0	0	0
[truncated: 3 more columns]
